# Supplementary material for: Dynamic organization of cerebellar climbing fiber response and synchrony in multiple functional components reduces dimensions for reinforcement learning
Source: eLife. 2023 Sep 15;12:e86340. doi: 10.7554/eLife.86340 (PMC10531405; doi:10.7554/eLife.86340)
Supplement: Figure 6—source data 1. [file elife-86340-fig6-data1.zip]

Archive with 1 entries (1 files):
- fig6.mat
